# Supplementary material for: The relationship between advanced glycation end products and gestational diabetes: A systematic review and meta-analysis
Source: PLoS One. 2020 Oct 21;15(10):e0240382. doi: 10.1371/journal.pone.0240382 (PMC7577486; doi:10.1371/journal.pone.0240382)
Supplement: S2 Table — The table presented the ways of data collection (study characteristics and outcome measures) in Microsoft excel format. (XLSX) [file pone.0240382.s002.xlsx]

## Sheet: Part-1
								# Cases/controls	Sample	AGES		Units	Specific AGEs		type	HgA1C
Author	year	Country	Setting	Study design	Population	Age (mean)	Stage of pregnancy			Mean ±SD	Mean ±SD		Mean ±SD	Mean ±SD		Mean ±SD	Mean ±SD
Aziz et al	2015	Iraq	hospitals in Baghdad	Case-control	GDM Vs controls	31.30±1.09/30.43±0.95	third	30/30	Blood	5.29±0.28	2.76±0.33	μg/ml				6.51±0.33	5.07±0.08
Bartakova et al	2016	Czek	Hospital Brno	Case-control	GDM Vs controls	33 [30 – 35]/31 [28 – 33]	2nd	182/36	Blood	10.18 [8.09 – 12.22]	5.73 [5.29 – 8.66]	ug/g	683.64 [560.00 – 805.30]	507.54 [433.56 – 679.50]	CML (ng/ml)
Boutzios et al	2013	Greece	Aretaieion University Hospital in Athens	Cross-sectional	GDM Vs controls	32.9 _x0004_ 4.3/31.8 5.2	Not specified	54/56	Blood	7.28 _x0004_ 2.4	5.68 _x0004_ 1.3	U/ml				5.4 _x0004_ 0.47	5.35 _x0004_ 0.37
Cosson et al	2019	France	Jean-Verdier hospital, Paris	Case-control	GDM Vs controls	32.3 _x0004_ 4.3/33.1 5.4	mid/regular	48/70	Skin	1.99 _x0004_ 0.47	1.79 _x0004_ 0.32	U/ml
					GDM Vs controls		1st	62/70		2.11 _x0004_ 0.48		U/ml
Davison et al	2011	UK	Royal Liverpool University Hospital,	Case-control	GDM Vs controls	Not mentioned	Not specified	15/29	Blood	3.58±0.83	3.13±0.51	U/ml				6.15±0.71	5.39±0.39
de Ranitiz-Greven et al	2012	The Netherlands	University Medical Center Utrecht	Cross-sectional	GDM Vs controls	32.5 (5.0)/33.4 (5.1)	2nd	60/44	Skin	1.73 (0.33)	1.81(0.30)	U/ml
Harsem et al	2008	Norway	Ulleval University Hospital.	Case-control	GDM Vs controls	30.7 (22–39)/32.2 (21.7–39.7)	3rd	34/38	Blood	1.72 (1.47–1.91)	1.28 (1.13–1.42)	U/ml	2.18 (2.10–2.66) u/ml	2.49 (2.37–3.19)	CML
Krishnasamy et al	2019a	India	tertiary referral centers in Tamil Nadu	Case-control	GDM Vs controls	27.00 ± 4.41/25.00 ± 4.09	3rd	50/50	Blood	13.18 ± 8.74	2.68 ± 0.89	ug/ml	217.8 ± 86.92 ng/ml	142.3 ± 38.21	ICAM-1
					GDM Vs controls								15.7 ± 13.54 ng/ml	9.26 ± 5.38	MGO
Krishnasamy et al	2019b	India	two tertiary care hospitals	Case-control	GDM Vs controls	27.67 ± 0.53/25.58 ± 0.43	3rd	50/50	Blood	10.40 ± 0.98	4.71 ± 0.39	ug/ml	201.04 ± 7.85 ng/ml	174.1 ± 7.11	ICAM-1
Li et al	2019	China	Binzhou City Center Hospital	Case-control	GDM Vs controls	28.76±4.58/27.99±5.82		72/80	placental tissue	54.27±18.28	32.18±12.12	ng/ml	6.21±1.03 ng/ml	3.87±0.71	MDA
Li and Yang	2019	China	Peking University First Hospital	Case-control	GDM Vs controls	32.08 ± 3.44/31.63 ± 3.29	2nd	90/90	Blood	473.65 ± 105.32	324.36 ± 57.86 ng/L	pg/ml
					GDM Vs controls		3rd	90/90	Blood	533.47 ± 146.95	315.50 ± 77.79	pg/ml
Lobo et al	2017	Brazil	Not specified	Case-control	GDM Vs controls	32 (28–36)/29 (27–33)	2nd	225/217	Blood	2.42 ± 0.72	2.50 ± 0.86	U/ml
Pertyn´ ska-Marczewska	2009	Poland	Polish Mother’s Memorial Hospital	Case-control	GDM Vs controls	27.06 ± 5.35/25.21 ± 4.21	1st	14/14	Blood	9.5 ± 1.9	5.2 ± 1.3	U/ml	825 (642–884 pg/ml	1231 (1040–1586)	SRAGE
					GDM Vs controls		3rd	14/14	Blood	9.7 ± 1.9	5.3 ± 0.7	U/ml	705 (555–885) pg/ml	985 (822–1221)	SRAGE
Guosheng et al	2009	China	First Affiliated Hospital of Jinan University	Case-control	GDM Vs controls	27.18±3.35/27.66±3.67	2nd	60/72	Blood	8.114±2.375	4.262±1.284	U/ml
					GDM Vs controls		3rd	72/80	Blood	8.085±2.396	4.830±1.156	U/ml
Mai et al	2014	China	Guangdong Women and Children Hospital	Case-control	GDM Vs controls	33.1 +4.8/29.8 +4.3	Not specified	190/80	Blood	403.0+ 208.6	321.8 +150.3	ng/ml				5.7 +0.5	5.5 + 0.3
Morales et al	2016	Mexico	regional general hospital	Cross-sectional	GDM Vs controls	28.65+3.94/25.07+0.42	Not specified	38/38	Blood				80.47+63.3 ng/ml	79.4+36.76	ICAM-1
													427.58+72.7 ng/ml	420.58 + 97.43	VCAM-1

## Sheet: HOMA
Author	year	sample size	sam type	HOMA-IR
Aziz et al	2015	30/30	Blood	1.93±0.26	1.43±0.26			1.93	0.06	30	1.43	0.06	30
Boutzios et al	2013	54/56	Blood	2.33 ±3.34	1.63 ±1.44			2.33	3.34	54	1.63	1.44	56
Li and Yang	2019	90/90	Blood	2.53 ± 1.92	1.84 ± 1.21			2.53	1.92	90	1.84	1.21	90
Mai et al	2014	190/80	Blood	1.9 ±1.2	1.5 ±0.9			1.9	1.2	190	1.5	0.9	80
Morales et al	2016	38/38	Blood	2.70 ±1.56	1.96 ±1.08			2.7	1.56	38	1.96	1.08	38

## Sheet: AGE
Aziz et al	2015	Iraq	Asia	3rd	30/30	Blood	5.29±0.28	2.76±0.33	μg/ml		5.29	0.28	30	2.76	0.33	30
Boutzios et al	2013	Greece	Europe	Not specified	54/56	Blood	7.28 _x0004_ 2.4	5.68 _x0004_ 1.3	u/ml		7.28	2.4	54	5.68	1.3	56
Cosson et al	2019	France	Europe	1st	48/70	Skin	2.11 _x0004_ 0.48	1.79 _x0004_ 0.32	u/ml		2.11	0.48	48	1.79	0.32	70
Cosson et al'	2019	France	Europe	2nd	48/70	Skin	1.99 _x0004_ 0.47	1.79 _x0004_ 0.32	u/ml		1.99	0.47	48	1.79	0.32	70
Davison et al	2011	UK	Europe	Not specified	15/29	Blood	3.58±0.83	3.13±0.51	u/ml		3.58	0.83	15	3.13	0.51	29
de Ranitiz-Greven et al	2012	The Netherlands	Europe	2nd	60/44	Skin	1.73 (0.33)	1.81(0.30)	u/ml		1.73	0.33	60	1.81	0.3	44
Guosheng et al	2009	China	Asia	2nd	60/72	Blood	8.114±2.375	4.262±1.284	u/ml		8.11	2.4	60	4.26	1.28	72
Guosheng et al'	2009	China	Asia	3rd	72/80	Blood	8.085±2.396	4.830±1.156	u/ml		8.08	2.39	72	4.83	1.156	80
Harsem et al	2008	Norway	Europe	3rd	34/38	Blood	1.72 +0.11	1.28 +0.07	u/ml		1.72	0.11	34	1.28	0.07	38
Krishnasamy et al	2019a	India	Asia	3rd	50/50	Blood	13.18 ± 8.74	2.68 ± 0.89	ug/ml		13.18	8.74	50	2.68	0.89	50
Krishnasamy et al	2019b	India	Asia	3rd	50/50	Blood	10.40 ± 0.98	4.71 ± 0.39	ug/ml		10.4	0.98	50	4.71	0.39	50
Lobo et al	2017	Brazil	Latin America	2nd	225/217	Blood	2.42 ± 0.72	2.50 ± 0.86	u/ml		2.42	0.72	225	2.5	0.86	217
Pertyn´ ska-Marczewska	2009	Poland	Europe	1st	14/14	Blood	9.5 ± 1.9	5.2 ± 1.3	u/ml		9.5	1.9	14	5.2	1.3	14
Pertyn´ ska-Marczewska'	2009	Poland	Europe	3rd	14/14	Blood	9.7 ± 1.9	5.3 ± 0.7	u/ml		9.7	1.9	14	5.3	0.7	14

## Sheet: ICAM
Krishnasamy et al	2019a	50/50	Blood	217.8 ± 86.92 ng/ml	142.3 ± 38.21	ICAM-2		217.8	86.92	50	142.3	38.21	50
Krishnasamy et al	2019b	50/50	Blood	201.04 ± 7.85 ng/ml	174.1 ± 7.11	ICAM-1		201.04	7.85	50	174.1	7.11	50
Morales et al	2016	38/38	Blood	80.47+63.3 ng/ml	79.4+36.76	ICAM-1		80.47	63.3	38	79.4	36.76	38
Morales et al	2016	38/38	Blood	427.58+72.7 ng/ml	420.58 + 97.43	VCAM-1		427.58	72.7	38	420.58	97.43	38

## Sheet: Hg1Ac
Author	year			Hg1Ac
Aziz et al	2015	30/30	Blood	6.51±0.33	5.07±0.08		6.51	0.33	30	5.07	0.08	30
Boutzios et al	2013	54/56	Blood	5.4 ± 0.47	5.35 ± 0.37		5.4	0.47	54	5.35	0.37	56
Davison et al	2011	15/29	Blood	6.15±0.71	5.39±0.39		6.15	0.71	15	5.39	0.39	29
Mai et al	2014	190/80	Blood	5.7 +0.5	5.5 + 0.3		5.7	0.5	190	5.5	0.3	80

## Sheet: STATA
Aziz et al	2015	Iraq	Asia	3rd	8.16	6.57	9.75
Boutzios et al	2013	Greece	Europe	Not specified	0.83	0.44	1.22
Cosson et al	2019	France	Europe	1st	0.81	0.43	1.19
Cosson et al'	2019	France	Europe	2nd	0.51	0.14	0.89
Davison et al	2011	UK	Europe	Not specified	0.7	0.05	1.34
de Ranitiz-Greven et al	2012	The Netherlands	Europe	2nd	-0.25	-0.64	0.14
Guosheng et al	2009	China	Asia	2nd	2.04	1.62	2.47
Guosheng et al'	2009	China	Asia	3rd	1.75	1.38	2.13
Harsem et al	2008	Norway	Europe	3rd	4.78	3.85	5.71
Krishnasamy et al	2019	India	Asia	3rd	1.68	1.22	2.14
Krishnasamy et al'	2019	India	Asia	3rd	7.57	6.43	8.71
Lobo et al	2017	Brazil	Latin America	2nd	-0.1	-0.29	0.09
Pertyn´ ska-Marczewska	2009	Poland	Europe	1st	2.56	1.53	3.6
Pertyn´ ska-Marczewska'	2009	Poland	Europe	3rd	2.98	1.86	4.11

## Sheet: STATA-2
Aziz et al	2015	Iraq	Asia	3rd	30/30	Blood	5.29	0.28	30	2.76	0.33	30		5.29	0.28	30	2.76	0.33	30
Boutzios et al	2013	Greece	Europe	Not specified	54/56	Blood	7.28	2.4	54	5.68	1.3	56		7.28	2.4	54	5.68	1.3	56
Cosson et al	2019	France	Europe	1st	48/70	Skin	2.11	0.48	48	1.79	0.32	70		2.11	0.48	48	1.79	0.32	70
Cosson et al'	2019	France	Europe	2nd	48/70	Skin	1.99	0.47	48	1.79	0.32	70		1.99	0.47	48	1.79	0.32	70
Davison et al	2011	UK	Europe	Not specified	15/29	Blood	3.58	0.83	15	3.13	0.51	29		3.58	0.83	15	3.13	0.51	29
de Ranitiz-Greven et al	2012	The Netherlands	Europe	2nd	60/44	Skin	1.73	0.33	60	1.81	0.3	44		1.73	0.33	60	1.81	0.3	44
Guosheng et al	2009	China	Asia	2nd	60/72	Blood	8.11	2.4	60	4.26	1.28	72		8.11	2.4	60	4.26	1.28	72
Guosheng et al'	2009	China	Asia	3rd	72/80	Blood	8.08	2.39	72	4.83	1.156	80		8.08	2.39	72	4.83	1.156	80
Harsem et al	2008	Norway	Europe	3rd	34/38	Blood	1.72	0.11	34	1.28	0.07	38		1.72	0.11	34	1.28	0.07	38
Krishnasamy et al	2019a	India	Asia	3rd	50/50	Blood	13.18	8.74	50	2.68	0.89	50		13.18	8.74	50	2.68	0.89	50
Krishnasamy et al	2019b	India	Asia	3rd	50/50	Blood	10.4	0.98	50	4.71	0.39	50		10.4	0.98	50	4.71	0.39	50
Lobo et al	2017	Brazil	Latin America	2nd	225/217	Blood	2.42	0.72	225	2.5	0.86	217		2.42	0.72	225	2.5	0.86	217
Pertyn´ ska-Marczewska	2009	Poland	Europe	1st	14/14	Blood	9.5	1.9	14	5.2	1.3	14		9.5	1.9	14	5.2	1.3	14
Pertyn´ ska-Marczewska'	2009	Poland	Europe	3rd	14/14	Blood	9.7	1.9	14	5.3	0.7	14		9.7	1.9	14	5.3	0.7	14
							85.09	23.93	774	47.72	9.726	834	0	85.09	23.93	774	47.72	9.726	834

## Sheet: Sheet1
Aziz et al	2015	Iraq	Asia	3rd	30/30	Blood	30	15	30	8
Boutzios et al	2013	Greece	Europe	Not specified	54/56	Blood	54	18	56	10
Cosson et al	2019	France	Europe	1st	48/70	Skin	48	16	70	7
Cosson et al'	2019	France	Europe	2nd	48/70	Skin	48	18	70	6
Davison et al	2011	UK	Europe	Not specified	15/29	Blood	15	7	29	4
de Ranitiz-Greven et al	2012	The Netherlands	Europe	2nd	60/44	Skin	60	20	44	15
Guosheng et al	2009	China	Asia	2nd	60/72	Blood	60	15	72	8
Guosheng et al'	2009	China	Asia	3rd	72/80	Blood	72	18	80	12
Harsem et al	2008	Norway	Europe	3rd	34/38	Blood	34	5	38	4
Krishnasamy et al	2019a	India	Asia	3rd	50/50	Blood	50	8	50	6
Krishnasamy et al	2019b	India	Asia	3rd	50/50	Blood	50	7	50	3
Lobo et al	2017	Brazil	Latin America	2nd	225/217	Blood	225	28	217	16
Pertyn´ ska-Marczewska	2009	Poland	Europe	1st	14/14	Blood	14	2	14	1
Pertyn´ ska-Marczewska'	2009	Poland	Europe	3rd	14/14	Blood	14	2	14	1

## Sheet: Sheet2
Aziz et al	2015	Iraq	Asia	3rd	30/30	Blood	30	5.29	0.28	30	2.76	0.33
Boutzios et al	2013	Greece	Europe	Not specified	54/56	Blood	54	7.28	2.4	56	5.68	1.3
Cosson et al	2019	France	Europe	1st	48/70	Skin	48	2.11	0.48	70	1.79	0.32
Cosson et al'	2019	France	Europe	2nd	48/70	Skin	48	1.99	0.47	70	1.79	0.32
Davison et al	2011	UK	Europe	Not specified	15/29	Blood	15	3.58	0.83	29	3.13	0.51
de Ranitiz-Greven et al	2012	The Netherlands	Europe	2nd	60/44	Skin	60	1.73	0.33	44	1.81	0.3
Guosheng et al	2009	China	Asia	2nd	60/72	Blood	60	8.11	2.4	72	4.26	1.28
Guosheng et al'	2009	China	Asia	3rd	72/80	Blood	72	8.08	2.39	80	4.83	1.156
Harsem et al	2008	Norway	Europe	3rd	34/38	Blood	34	1.72	0.11	38	1.28	0.07
Krishnasamy et al	2019	India	Asia	3rd	50/50	Blood	50	13.18	8.74	50	2.68	0.89
Krishnasamy et al'	2019	India	Asia	3rd	50/50	Blood	50	10.4	0.98	50	4.71	0.39
Lobo et al	2017	Brazil	Latin America	2nd	225/217	Blood	225	2.42	0.72	217	2.5	0.86
Pertyn´ ska-Marczewska	2009	Poland	Europe	1st	14/14	Blood	14	9.5	1.9	14	5.2	1.3
Pertyn´ ska-Marczewska'	2009	Poland	Europe	3rd	14/14	Blood	14	9.7	1.9	14	5.3	0.7
